# Supplementary material for: Systematic review of type 1 diabetes biomarkers reveals regulation in circulating proteins related to complement, lipid metabolism, and immune response
Source: Clin Proteomics. 2023 Sep 21;20:38. doi: 10.1186/s12014-023-09429-6 (PMC10512508; doi:10.1186/s12014-023-09429-6)
Supplement: Supplementary file 1 — Additional file 1: Table S1. Studies analyzed in this systematic review. Table S2. Summary of the biomarker candidates identified across different studies. Table S3. Functional-enrichment analysis of type 1 diabetes biomarker candidates. [file 12014_2023_9429_MOESM1_ESM.xlsx]

## Sheet: Table S1
Table S1 - Studies analyzed in this systematic review.
Moulder et al, 2015, Diabetes
Title:	Serum proteomes distinguish children developing type 1 diabetes in a cohort with HLA-conferred susceptibility
Location of Data:	Data for Moulder 2015 is pulled from supplemental material Tables S6a, S6b. We used the Ratio Spearman Correlation coefficient column to determine up and down regulation. We also used Table 2 from the paper and combined timepoints for the Pre- and Post-seroconversion timepoints.
Data Provdied	This paper provides Uniprot IDs, protein names, and gene names
Notes:	We used the given uniprot IDs.
Frohnert et al., 2020, Diabetes
Title:	Predictive Modeling of Type 1 Diabetes Stages Using Disparate Data Sources
Location of Data:	Data for Frohnert 2019, T1 to T2 (T) is pulled from Supplementary Data, Table 8. Data for Frohnert 2019, T3 to T4 (T) is pulled from Supplementary Data, Table 13
Data Provdied	This paper provides gene names and protein names
Notes:	We identifyed Uniport ID using gene/protein name
Webb-Robertson et al, 2023, medRxiv
Title:	Decrease in multiple complement protein levels is associated with the development of islet autoimmunity and type 1 diabetes
Location of Data:	Data for Webb-Robertson is pulled from Figure 4 in the paper
Data Provdied	This paper provides gene name and peptide sequence
Notes:	We visually determined up and down regulation of the significant proteins denoted by astrisks next to them. We used both the gene name and petide sequence to identify Uniprot IDs.
Nakayasu et al., 2023, Cell. Rep. Med.
Title:	Plasma protein biomarkers predict the development of persistent autoantibodies and type 1 diabetes 6 months prior to the onset of autoimmunity
Location of Data:	Data for Nakyasu 2022, T1 (U) and T2 is taken from the supplemental information Table S1 column Significant hits after p-value correction*. Data for Targeted proteomics taken from Table S3 column Significant hits after p-value correction*
Data Provdied	Uniprot IDs, protein names, and gene names are provided in Table S1. Uniprot IDs, protein names, gene names, and peptide sequences are provided in Table S3.
Notes:	We used the given Uniprot IDS
Metz et al. (2008) J Proteome Res.
Title:	Application of proteomics in the discovery of candidate protein biomarkers in a diabetes autoantibody standardization program sample subset
Location of Data:	Data for Metz 2008 is pulled from Table 3 in the paper
Data Provdied	This paper provides protein name, protein IPI number, and gene name.
Notes:	We transtioned IPI number and protein/gene name into Uniprot ID
Zhi et al, 2011, Mol. Cel. Proteom.
Title:	Discovery and validation of serum protein changes in type 1 diabetes patients using high throughput two dimensional liquid chromatography-mass spectrometry and immunoassays
Location of Data:	Data for Zhi 2011 (U) was pulled from Table 1 in the paper
Data Provdied	This paper provides NCBI accension number and protein name
Notes:	Some of the accession numbers from the Table were outdated and could not be located in the NCBI database, so the best matched Uniprot ID was determined based in the protein name mentioned in the paper. We did not add the IGG proteins to the list because of lack of information provided by Zhi.
Chen et al, 2012, J. Proteomics
Title:	Hemopexin is up-regulated in plasma from type 1 diabetes mellitus patients: Role of glucose-induced ROS
Location of Data:	Data for Chen 2012 (U) pulled from Table 1 column DM1/normal in the paper.
Data Provdied	This paper provides protein name and peptide sequence
Notes:	We matched the proteins based on their name and peptide sequence
Zhang et al., 2013, J. Exp. Med.
Title:	Serum proteomics reveals systemic dysregulation of innate immunity in type 1 diabetes
Location of Data:	Data for Zhang 2012 (U) comes from Supplemental Info Table 1 DASP Verification Cohort and data for Zhang 2012 (T) comes from Supplemental Info Table 1 DASP Blind Validation Cohort.
Data Provdied	This paper provides the gene name and peptide sequence
Notes:	We used a combination of protein name and peptide matches to identify Uniprot IDs.
Manjunatha et al. 2016, Metabolism
Title:	Functional and proteomic alterations of plasma high density lipoproteins in type 1 diabetes mellitus
Location of Data:	Data for Manjunatha 2016 (U) is pulled from Table 5 in the paper
Data Provdied	This paper provides protein name
Notes:	In Table 5 we used T1D-GC vs ND-GC, we excluded the Poor Glycemic Control. We matched the protein via name and searched Uniprot.
Von Toerne et al. 2017, Diabetologia
Title:	Peptide serum markers in islet autoantibody-positive children
Location of Data:	Data for Von Toerne 2016 (T) is puled from Table 1 in the paper
Data Provdied	This paper provides gene name and peptide sequence.
Notes:	We used the gene name and the peptide sequence to identify Uniprot IDs
do Nascimento de Oliveira et al, 2018, Diabetes Metab Syndr Obes
Title:	Proteomic analysis to identify candidate biomarkers associated with type 1 diabetes
Location of Data:	Data for do Nascimento de Oliveira 2018 (U) is pulled from Table 2 in the paper.
Data Provdied	Uniprot IDs and protein names are given in the table
Notes:
Liu et al, 2018, J. Proteomics
Title:	Temporal expression profiling of plasma proteins reveals oxidative stress in early stages of Type 1 Diabetes progression
Location of Data:	Data for Liu 2018 (U) is pulled from Table 2 in the paper
Data Provdied	This paper provides Uniprot IDs, protein names, and gene names
Notes:	We utilized the given Uniprot IDs. We compared NP trend and T1D trend to determine differential regulation at the end timepoint. If both had the same trend at the endpoint the regulation was zero and that protein was removed. We determined the relative endpoints for both groups and utilized that for positive or negative abundance in T1D relative to control.
Gourgari et al, 2019, Cadiocasc. Diabetol.
Title:	Proteomic alterations of HDL in youth with type 1 diabetes and their associations with glycemic control: a case–control study
Location of Data:	Data for Gourgari 2019 (U) is pulled from Figure 1 in the paper.
Data Provdied	This paper provides gene names
Notes:	We visualized the significant proteins from the graph and used the gene names to identify Uniprot IDs.

## Sheet: Table S2
Table S2 - Summary of the biomarker candidates identified across different studies.
-1, 0 and 1 represents downregulated, not regulated and upregulated proteins, respectively.
		n=119	n=73	Pre-seroconversion							Post-seroconversion														Post-Diagnosis
Uniprot accession number	Gene	Common T1D/LP proteins*	T1D proteins with known HDL function**	Moulder 2015, CC Pre-seroconversion (U)	Frohnert 2020, T1 to T2 (T)	Webb-Robertson 2023, Pre IA (T)	Nakyasu 2023, T1 (U)	Nakayasu 2023, Month -9 (T)	Nakayasu 2023, Month -6 (T)	Nakayasu 2023, Month -3 (T)	Moulder 2015, L Seroconversion (U)	Moulder 2015, CC Post-seroconversion (U)	Von Toerne 2017 (T)	Liu 2018 (U)	Frohnert 2020, T3 to T4 (T)	Webb-Robertson 2023, Post IA (T)	Nakayasu 2023, T2 (U)	Nakayasu 2023, Month 0 (T)	Nakayasu 2023, Month 3 (T)	Nakayasu 2023, Month 6 (T)	Nakayasu 2023, Month 9 (T)	Nakayasu 2023, Month 12 (T)	Nakayasu 2023, Month 15 (T)	Nakayasu 2023, Month 18 (T)	Metz 2008 (U)	Zhi 2011 (U)	Chen 2012 (U)	Zhang 2013 (U)	Zhang 2013 (T)	Manjunatha 2016 (U)	do Nascimento de Oliveira 2018 (U)	Gourgari 2019 (U)	Number of papers protein was reported in
P01024	C3	Yes	Yes	0	0	-1	0	0	0	0	0	0	-1	0	0	-1	-1	0	0	0	-1	0	0	0	0	-1	0	-1	-1	0	0	-1	6		*Yes denotes shared proteins between T1D (systematic review) and lipoproteome LP composed of HDL and LDL proteome [Davidson et. al (2022) Biochim Biophys Acta Mol Cell Biol Lipids.PMID:34800735]
P10909	CLUS	Yes	Yes	0	1	0	0	0	0	0	1	0	-1	0	0	0	0	-1	0	1	-1	0	0	0	-1	0	0	-1	-1	0	0	0	6		** Yes denotes T1D proteins have HDL functions determined using Gene ontology [Davidson et. al (2022) Biochim Biophys Acta Mol Cell Biol Lipids. PMID: 24800735]
P01042	KNG1	Yes	Yes	0	-1	0	0	0	0	0	0	0	-1	0	0	0	0	1	0	1	0	1	0	0	0	1	0	-1	1/-1	-1	0	0	5
P06727	APOA4	Yes	Yes	0	0	0	0	0	0	0	-1	0	-1	0	0	0	-1	0	-1	-1	1	0	1	0	0	1	0	0	0	0	0	1	5
P0C0L4	C4A	Yes	Yes	0	0	-1	0	1	1	-1	0	0	-1	0	0	-1	1	0	0	0	0	0	0	0	0	0	0	-1	-1	0	-1	0	5
P00734	THRB	Yes	Yes	0	0	0	0	0	0	0	0	0	0	0	0	0	1	0	-1	1	0	0	0	0	0	0	-1	-1	1/-1	0	1	0	4
P02790	HEMO	Yes		0	0	0	0	0	0	0	0	0	1	0	0	0	-1	-1	0	0	0	0	0	0	0	0	1	0	0	-1	0	0	4
P07358	C8B	Yes	Yes	0	0	0	0	1	1	0	0	0	1	0	0	-1	1	-1	0	0	0	0	0	0	0	0	0	0	0	1	0	0	4
P08603	CFAH	Yes	Yes	0	0	0	0	0	0	0	0	0	0	0	0	-1	-1	0	0	1	0	0	0	0	0	0	0	0	0	-1	0	1	4
P13671	C6	Yes	Yes	0	1	-1	0	0	0	0	0	0	0	0	0	-1	1	0	1	1	-1	0	0	0	0	0	0	-1	1	0	0	0	4
P25311	ZA2G	Yes		0	0	0	0	0	0	0	0	0	0	0	0	0	0	-1	0	0	0	0	0	-1	1	0	1	-1	-1	0	0	0	4
Q96PD5	PGRP2	Yes	Yes	0	0	0	0	0	0	0	-1	0	0	0	0	0	1	0	0	0	0	0	0	0	0	0	0	-1	-1	0	0	1	4
P00736	C1R	Yes	Yes	0	0	-1	0	0	1	-1	0	0	0	0	0	-1	-1	-1	0	0	-1	0	0	0	0	0	0	-1	1/-1	0	0	0	3
P01031	C5	Yes	Yes	0	0	0	-1	1	1	0	0	0	1	0	0	-1	0	-1	0	0	-1	0	0	0	0	0	0	0	0	0	0	0	3
P02652	APOA2	Yes	Yes	0	0	0	0	0	0	0	0	0	1	0	0	0	0	0	0	0	-1	1	1	0	0	0	0	0	0	0	1	0	3
P02747	C1QC	Yes	Yes	0	0	0	0	1	0	0	1	0	0	0	0	-1	0	0	0	0	0	0	0	0	0	0	0	0	0	0	0	0	3
P02748	C9	Yes	Yes	0	0	0	0	0	0	0	1	1	-1	0	0	0	-1	-1	-1	0	0	0	0	0	0	0	0	0	0	0	0	0	3
P05546	HEP2	Yes	Yes	0	0	0	0	0	0	0	0	0	0	0	-1	0	0	-1	0	1	0	0	0	0	0	0	0	-1	-1	0	0	0	3
P06681	C2	Yes	Yes	0	0	0	0	0	0	0	0	0	0	0	0	-1	0	-1	0	1	-1	-1	1	0	0	0	0	1/-1	1	0	0	0	3
P07357	C8A	Yes	Yes	0	0	0	0	0	0	1	1	0	0	0	0	-1	1	0	-1	1	0	0	0	0	0	0	0	0	0	0	0	0	3
P07360	C8G	Yes	Yes	0	0	0	0	0	1	0	1	0	0	0	0	0	1	0	0	0	0	0	0	0	0	0	0	0	0	1	0	0	3
P08185	CBG	Yes		0	0	0	0	-1	0	0	0	0	0	0	0	0	0	0	0	1	0	0	0	-1	1	0	0	-1	-1	0	0	0	3
P08697	A2AP	Yes	Yes	0	0	0	0	0	0	0	0	0	-1	0	0	0	1	0	0	0	0	0	1	0	0	0	0	1	1	0	0	0	3
P0C0L5	C4B	Yes	Yes	0	0	-1	0	0	1	-1	-1	0	0	0	0	-1	0	0	0	0	0	0	0	0	0	0	0	0	0	0	0	0	3
P18065	IBP2			0	0	0	0	0	0	0	-1	0	0	0	0	0	0	0	0	0	0	0	0	-1	0	1	0	0	0	0	0	0	3
P19823	ITIH2	Yes		0	0	0	0	0	0	0	0	0	1	0	0	0	0	0	0	0	0	0	1	0	0	0	0	0	0	-1	0	0	3
P43251	BTD			0	0	0	0	0	0	0	0	0	1	0	0	0	1	0	0	1	0	0	0	0	0	0	0	-1	1	0	0	0	3
P51884	LUM	Yes		0	0	0	0	0	0	0	0	0	0	0	0	0	1	0	0	0	0	0	0	0	1	0	0	-1	1	0	0	0	3
Q14624	ITIH4	Yes	Yes	0	0	0	0	0	0	0	1	0	0	0	0	0	1	-1	0	0	0	0	0	0	0	0	0	0	0	0	0	1	3
Q15582	BGH3			0	0	0	0	0	0	1	-1	-1	0	0	0	0	0	0	0	1	0	0	0	0	0	-1	0	0	0	0	0	0	3
Q15848	ADIPO			0	0	0	0	-1	0	0	-1	-1	0	0	0	0	1	0	0	0	0	-1	0	0	0	1	0	0	0	0	0	0	3
P05156	CFAI	Yes	Yes	0	0	0	0	0	1	0	1	0	0	0	0	0	-1	-1	0	0	-1	0	0	-1	0	0	0	0	0	0	0	0	2
O00391	QSOX1			0	0	0	0	0	0	0	0	0	-1	0	0	0	1	-1	-1	1	-1	0	0	0	0	0	0	0	0	0	0	0	2
P00450	CERU	Yes		0	0	0	1	0	0	0	0	0	1	0	0	0	1	0	0	0	-1	0	0	0	0	0	0	0	0	0	0	0	2
P00738	HPT	Yes	Yes	0	0	0	0	0	0	0	0	0	0	0	0	0	0	0	0	0	0	0	0	0	0	0	1	0	0	-1	0	0	2
P01019	ANGT	Yes		0	0	0	0	0	-1	0	1	0	0	0	0	0	1	0	-1	1/-1	0	0	0	0	0	0	0	0	0	0	0	0	2
P01023	A2MG	Yes		0	0	0	0	0	0	0	0	0	0	0	0	0	0	0	0	0	-1	0	0	0	0	0	0	0	0	0	1	0	2
P02647	APOA1	Yes	Yes	0	0	0	0	0	0	0	0	0	0	0	0	0	0	0	0	0	0	1	0	0	0	0	1	0	0	0	0	0	2
P02649	APOE	Yes	Yes	0	0	0	0	0	0	0	0	0	-1	0	0	0	0	0	0	0	0	0	0	-1	0	0	0	0	0	0	0	0	2
P02654	APOC1	Yes	Yes	0	0	0	0	0	0	1	0	0	0	0	0	0	-1	0	-1	0	0	0	0	0	0	0	0	0	0	-1	0	0	2
P02655	APOC2	Yes	Yes	-1	0	0	0	0	0	0	0	0	0	0	0	0	0	0	0	1	0	0	0	1	0	0	0	0	0	0	0	0	2
P02679	FIBG	Yes	Yes	0	0	0	0	0	0	0	0	0	0	0	0	0	0	-1	0	0	0	0	0	0	0	0	-1	0	0	0	0	0	2
P02743	SAMP	Yes		0	0	0	0	0	0	0	1	0	0	0	0	0	0	0	0	0	0	0	0	0	0	0	-1	0	0	0	0	0	2
P02749	APOH	Yes	Yes	0	0	0	0	0	0	0	0	0	0	0	0	0	-1	0	0	-1	0	0	0	0	0	0	0	0	0	0	1	0	2
P02760	AMBP	Yes		0	0	0	0	0	1	0	0	0	0	0	0	0	0	0	0	-1	0	0	0	0	0	0	0	0	0	0	1	0	2
P02766	TTHY	Yes		0	0	0	0	0	0	0	0	0	-1	0	0	0	0	0	0	0	0	0	0	0	0	0	0	-1	-1	0	0	0	2
P02768	ALBU	Yes		0	0	0	0	0	0	0	0	0	1	0	0	0	0	0	0	0	0	0	0	0	0	0	0	0	0	0	0	-1	2
P02774	VTDB	Yes		0	0	0	0	0	1	1	0	0	0	0	0	0	-1	-1	0	0	0	0	0	-1	0	0	0	0	0	-1	0	0	2
P02775	CXCL7	Yes	Yes	0	0	0	0	0	0	0	0	0	0	0	1	0	0	0	0	0	0	0	0	0	0	0	0	1	1	0	0	0	2
P04217	A1BG	Yes		0	0	0	1	0	0	0	0	0	0	0	0	0	-1	-1	0	0	0	0	0	0	0	0	0	0	0	0	0	1	2
P04278	SHBG			0	0	0	0	0	0	1	0	-1	0	0	0	0	0	1	0	0	0	-1	0	0	0	0	0	0	0	0	0	0	2
P05155	IC1	Yes	Yes	0	0	0	0	0	0	0	0	0	0	0	0	0	-1	-1	0	1	0	0	0	0	0	0	0	1	1	0	0	0	2
P05452	TETN	Yes		0	0	0	0	0	0	0	-1	0	0	0	0	0	-1	0	0	0	-1	0	0	0	0	0	0	0	0	0	0	0	2
P06396	GELS	Yes		0	0	0	0	0	0	0	0	0	0	0	0	0	-1	0	0	0	-1	0	0	0	0	0	0	-1	-1	0	0	0	2
P09871	C1S	Yes	Yes	0	0	-1	0	0	1	0	0	0	0	0	0	-1	-1	0	0	0	-1	0	0	0	0	0	0	0	0	0	0	0	2
P10643	C7			0	0	0	0	0	0	1	0	0	0	0	0	0	1	0	-1	0	0	0	0	0	0	0	0	0	0	0	0	0	1
P12111	CO6A3			0	0	0	0	0	0	0	-1	0	0	0	0	0	-1	0	0	0	0	0	0	0	0	0	0	0	0	0	0	0	2
P13591	NCAM1			0	0	0	0	0	1	1	-1	0	0	0	0	0	1	0	0	0	0	0	0	-1	0	0	0	0	0	0	0	0	2
P15169	CBPN	Yes		0	0	0	0	0	0	0	0	0	1	0	0	0	0	0	0	0	0	0	0	0	0	0	0	0	0	-1	0	0	2
P17936	IBP3			0	0	0	0	0	0	0	1	0	0	0	0	0	0	0	0	0	0	0	0	1	0	0	0	0	0	0	0	0	2
P18206	VINC	Yes	Yes	0	0	0	0	0	0	0	-1	0	0	0	0	0	0	0	0	1	-1	0	0	0	0	0	0	0	0	0	0	0	2
P19827	ITIH1	Yes		0	0	0	0	0	1	0	0	0	-1	0	0	0	-1	0	0	0	0	0	0	0	0	0	0	0	0	0	0	0	2
P22352	GPX3			0	0	0	0	0	0	0	-1	0	0	0	0	0	0	0	0	0	0	0	0	0	0	0	0	-1	-1	0	0	0	2
P27918	PROP			0	0	0	0	0	0	0	0	0	0	0	0	0	-1	0	0	1	0	0	0	0	0	0	0	-1	-1	0	0	0	2
P35542	SAA4	Yes	Yes	0	0	0	0	0	0	0	1	0	0	0	0	0	0	1	0	0	0	0	0	0	0	0	0	0	0	0	0	0	2
P35858	ALS	Yes	Yes	0	0	0	0	0	0	0	1	0	0	0	0	0	0	0	0	0	0	1	1	0	0	0	0	0	0	0	0	0	2
P43652	AFAM	Yes		0	0	0	0	0	0	0	0	0	0	0	0	0	1	0	0	0	0	0	0	0	0	0	0	0	0	-1	0	0	2
P49908	SEPP1	Yes		0	0	0	0	0	1	0	-1	0	0	0	0	0	0	0	0	0	-1	0	0	0	0	0	0	0	0	0	0	0	2
P55056	APOC4	Yes	Yes	-1	0	0	0	0	0	0	1	0	-1	0	0	0	0	0	0	0	0	0	0	0	0	0	0	0	0	0	0	0	2
Q06033	ITIH3	Yes		0	0	0	0	0	1	0	0	0	0	0	0	0	0	0	0	1	0	0	0	1	0	0	0	0	0	1	0	0	2
Q13822	ENPP2			0	0	0	0	0	0	0	-1	0	0	0	0	0	1	0	0	0	0	0	0	1	0	0	0	0	0	0	0	0	2
Q15063	POSTN			0	0	0	0	0	0	0	-1	-1	0	0	0	0	0	0	0	0	0	1	1	-1	0	0	0	0	0	0	0	0	2
Q6EMK4	VASN			0	0	0	0	0	0	0	1	0	0	0	0	0	0	-1	0	0	0	0	0	0	0	0	0	0	0	0	0	0	2
Q6UXB8	PI16			0	0	0	0	0	0	0	-1	-1	0	0	0	0	0	0	0	0	-1	0	0	0	0	0	0	0	0	0	0	0	2
Q92954	PRG4			0	0	0	0	0	0	0	1	0	0	0	0	0	-1	-1	0	1	0	0	0	0	0	0	0	0	0	0	0	0	2
Q96KN2	CNDP1	Yes		0	0	0	0	0	0	0	1	0	0	0	0	0	0	0	0	0	0	0	0	0	0	0	0	1	1	0	0	0	2
Q9BXR6	FHR5	Yes		0	0	0	0	0	0	0	1	0	0	0	0	0	0	0	0	0	0	0	0	0	0	0	0	0	0	-1	0	0	2
Q9UGM5	FETUB			0	0	0	0	-1	0	0	1	0	0	0	0	0	0	0	0	0	-1	0	0	0	0	0	0	0	0	0	0	0	2
Q9UQ80	PA2G4			0	0	0	0	0	0	0	0	0	0	1	0	0	0	0	0	0	0	0	0	0	0	-1	0	0	0	0	0	0	2
Q9Y5C1	ANGL3	Yes	Yes	0	0	0	0	0	0	-1	0	0	0	0	0	0	0	0	0	0	0	1	0	0	0	0	0	0	0	1	0	0	2
Q9Y6R7	FCGBP	Yes		0	0	0	0	0	1	0	0	0	0	1	0	0	1	0	0	0	-1	1	0	0	0	0	0	0	0	0	0	0	2
P11226	MBL2			0	0	0	0	0	0	0	0	0	0	0	0	0	0	0	0	0	0	1	0	0	0	0	0	0	0	0	0	0	1
A0MZ66	SHOT1			0	0	0	0	0	0	0	0	0	0	0	0	0	0	0	0	0	0	0	0	0	0	0	-1	0	0	0	0	0	1
O00468	AGRN			0	0	0	0	0	0	0	0	0	0	0	0	0	0	0	-1	0	0	0	0	0	0	0	0	0	0	0	0	0	1
O14791	APOL1	Yes	Yes	0	0	0	0	0	0	0	1	0	0	0	0	0	0	0	0	0	0	0	0	0	0	0	0	0	0	0	0	0	1
O15031	PLXNB2			0	0	0	0	0	0	0	0	0	0	1	0	0	0	0	0	0	0	0	0	0	0	0	0	0	0	0	0	0	1
O15335	CHAD			0	0	0	0	0	0	1	0	0	0	0	0	0	0	0	0	0	-1	0	0	0	0	0	0	0	0	0	0	0	1
O43426	SYNJ1			0	0	0	0	0	0	0	0	0	0	0	0	0	0	0	0	0	0	0	0	0	0	0	1	0	0	0	0	0	1
O43827	ANGL7			0	0	0	0	0	0	0	0	0	0	0	0	0	0	0	0	0	0	0	0	0	0	0	0	0	0	1	0	0	1
O60645	EXOC3			0	0	0	0	0	0	0	0	0	0	0	0	0	0	0	0	0	0	0	0	0	0	0	1	0	0	0	0	0	1
O75015	FCGR3B			0	0	0	0	0	0	0	0	0	0	0	0	0	0	0	1	0	0	0	0	0	0	0	0	0	0	0	0	0	1
O75636	FCN3	Yes	Yes	0	0	0	0	0	0	0	0	0	0	0	0	0	1	0	0	1	0	0	0	0	0	0	0	0	0	0	0	0	1
O75665	OFD1			0	0	0	0	0	0	0	0	0	0	0	0	0	0	0	0	0	0	0	0	0	0	0	1	0	0	0	0	0	1
O75874	IDH1			0	0	0	0	-1	-1	0	0	0	0	0	0	0	0	-1	0	0	0	0	0	0	0	0	0	0	0	0	0	0	1
O75882	ATRN			0	0	0	0	-1	0	0	0	0	0	0	0	0	0	1	0	0	0	0	0	0	0	0	0	0	0	0	0	0	1
O76076	CCN5			0	0	0	0	0	0	0	0	0	0	0	0	0	0	0	0	0	0	0	0	0	0	1	0	0	0	0	0	0	1
O95445	APOM	Yes	Yes	0	0	0	0	0	0	0	0	0	1	0	0	0	0	0	0	0	0	0	0	0	0	0	0	0	0	0	0	0	1
O96006	ZBED1			0	0	0	0	0	0	0	0	0	0	0	0	0	0	0	0	0	0	0	0	0	0	0	-1	0	0	0	0	0	1
P00488	F13A1			0	0	0	0	0	-1	0	0	0	0	0	0	0	0	0	0	0	0	0	0	0	0	0	0	0	0	0	0	0	1
P00740	FA9	Yes	Yes	0	0	0	0	0	0	0	0	1	0	0	0	0	0	0	0	0	0	0	0	0	0	0	0	0	0	0	0	0	1
P00747	PLG	Yes	Yes	0	0	0	0	0	0	0	0	0	0	0	0	0	1	0	0	0	0	0	0	0	0	0	0	0	0	0	0	0	1
P00751	CFB	Yes	Yes	0	0	0	0	0	0	0	0	0	0	0	0	0	-1	-1	0	0	-1	0	0	0	0	0	0	0	0	0	0	0	1
P00797	RENI			0	0	0	0	0	0	0	0	0	0	0	0	0	0	0	0	0	0	0	0	0	0	0	0	0	0	-1	0	0	1
P00915	CAH1	Yes		0	0	0	0	0	0	0	-1	0	0	0	0	0	0	0	0	0	0	0	0	0	0	0	0	0	0	0	0	0	1
P00918	CA2			0	0	0	0	-1	0	0	0	0	0	0	0	0	0	0	0	1	0	-1	0	0	0	0	0	0	0	0	0	0	1
P01008	SERPINC1	Yes	Yes	0	0	0	0	0	0	0	0	0	0	0	0	0	0	0	0	0	-1	0	0	0	0	0	0	0	0	0	0	0	1
P01011	SERPINA3	Yes	Yes	0	0	0	0	1	1	1	0	0	0	0	0	0	0	-1	-1	1	0	0	0	0	0	0	0	0	0	0	0	0	1
P01034	CYTC	Yes		0	0	0	0	0	0	0	1	0	0	0	0	0	0	0	0	0	0	0	0	0	0	0	0	0	0	0	0	0	1
P01860	IGHG3	Yes		0	0	0	0	0	0	0	1	0	0	0	0	0	0	0	0	0	0	0	0	0	0	0	0	0	0	0	0	0	1
P01871	IGHM	Yes		0	0	0	0	0	0	0	1	0	0	0	0	0	0	0	0	0	0	0	0	0	0	0	0	0	0	0	0	0	1
P01877	IGHA2	Yes		0	0	0	0	0	0	0	0	0	0	0	0	0	0	0	0	0	0	0	0	0	0	0	0	0	0	0	1	0	1
P01889	HLA-B	Yes	Yes	0	0	0	0	0	0	0	0	0	0	0	0	0	-1	0	1	1	0	0	0	0	0	0	0	0	0	0	0	0	1
P02452	COL1A1			0	0	0	0	0	0	0	0	0	0	0	0	0	0	0	1/-1	0	0	0	0	0	0	0	0	0	0	0	0	0	1
P02656	APOC3	Yes	Yes	0	0	0	0	1	1	0	0	0	0	0	0	0	0	0	0	0	0	0	0	0	0	0	0	0	0	0	0	0	1
P02675	FIBB	Yes	Yes	0	0	0	0	0	0	0	0	0	0	0	0	0	0	0	0	0	0	0	0	0	0	0	-1	0	0	0	0	0	1
P02741	CRP			0	0	0	0	0	0	0	0	0	0	0	0	0	0	0	0	0	0	0	0	0	0	1	0	0	0	0	0	0	1
P02746	C1QB	Yes	Yes	0	0	0	0	0	0	0	1	0	0	0	0	0	0	0	0	0	0	0	0	0	0	0	0	0	0	0	0	0	1
P02750	LRG1	Yes		0	0	0	0	0	1	0	0	0	0	0	0	0	-1	0	0	0	0	0	-1	-1	0	0	0	0	0	0	0	0	1
P02751	FINC	Yes	Yes	0	0	0	0	0	0	0	0	0	0	0	0	0	1	0	0	0	0	0	1	0	0	0	0	0	0	0	0	0	1
P02753	RET4	Yes		0	0	0	0	0	0	0	0	0	0	0	0	0	0	0	0	0	0	0	0	0	0	0	0	0	0	-1	0	0	1
P02765	AHSG	Yes		0	0	0	0	0	0	0	0	0	0	0	0	0	-1	0	0	0	0	0	0	0	0	0	0	0	0	0	0	0	1
P02787	TRFE	Yes		0	0	0	0	0	0	0	0	0	0	0	0	0	0	0	0	0	0	0	0	0	-1	0	0	0	0	0	0	0	1
P03950	ANG			0	0	0	0	0	0	-1	0	0	0	0	0	0	0	-1	0	0	0	0	0	0	0	0	0	0	0	0	0	0	1
P03952	KLKB1	Yes	Yes	0	0	0	0	0	0	0	0	0	0	0	0	0	0	0	0	0	0	0	0	0	0	0	0	-1	1/-1	0	0	0	1
P04003	C4BPA	Yes	Yes	0	0	0	0	0	0	0	1	0	0	0	0	0	0	0	0	0	0	0	0	0	0	0	0	0	0	0	0	0	1
P04004	VTN	Yes	Yes	0	0	0	0	0	0	0	0	0	0	0	0	0	0	0	0	1	-1	0	0	0	0	0	0	0	0	0	0	0	1
P04083	ANXA1	Yes	Yes	0	0	0	0	0	0	0	0	0	0	0	0	0	0	0	0	0	0	0	0	0	0	1	0	0	0	0	0	0	1
P04114	APOB	Yes	Yes	0	0	0	0	0	0	0	0	0	0	0	0	0	0	0	0	1	0	0	0	0	0	0	0	0	0	0	0	0	1
P04264	KRT1	Yes		0	0	0	0	0	0	0	0	0	0	0	0	0	0	0	1	0	-1	0	1	0	0	0	0	0	0	0	0	0	1
P04275	VWF	Yes	Yes	0	0	0	0	0	0	0	0	0	0	0	0	0	1	0	0	0	0	1	0	0	0	0	0	0	0	0	0	0	1
P05019	IGF1			0	0	0	0	0	0	0	0	0	0	0	0	0	0	0	0	0	-1	0	0	1	0	0	0	0	0	0	0	0	1
P05090	APOD	Yes		0	0	0	0	0	0	0	0	0	1	0	0	0	0	0	0	0	0	0	0	0	0	0	0	0	0	0	0	0	1
P05160	F13B	Yes	Yes	0	0	0	0	0	0	0	0	0	0	0	0	0	1	0	0	0	-1	0	0	0	0	0	0	0	0	0	0	0	1
P05164	PERM			0	0	0	0	0	0	0	0	0	0	0	0	0	0	0	0	0	0	0	0	0	0	1	0	0	0	0	0	0	1
P05543	SERPINA7	Yes		0	0	0	0	0	1	-1	0	0	0	0	0	0	0	-1	0	0	0	0	-1	0	0	0	0	0	0	0	0	0	1
P06276	BCHE			0	0	0	0	0	0	0	0	0	0	0	0	0	0	0	0	1	0	-1	0	0	0	0	0	0	0	0	0	0	1
P06702	S10A9	Yes	Yes	0	0	0	0	0	0	0	0	1	0	0	0	0	0	0	0	0	0	0	0	0	0	0	0	0	0	0	0	0	1
P07195	LDHB			0	0	0	0	0	0	0	-1	0	0	0	0	0	0	0	0	1	0	0	0	0	0	0	0	0	0	0	0	0	1
P07711	CTSL			0	0	0	0	1	0	0	0	0	0	0	0	0	0	0	0	0	0	-1	-1	0	0	0	0	0	0	0	0	0	1
P07737	PROF1	Yes		1	0	0	0	0	0	0	0	0	0	0	0	0	0	0	0	0	0	0	0	0	0	0	0	0	0	0	0	0	1
P07996	THBS1	Yes	Yes	0	0	0	0	0	0	0	0	0	0	0	0	0	-1	0	0	1	0	0	0	0	0	0	0	0	0	0	0	0	1
P08123	COL1A2			0	0	0	0	1	-1	0	0	0	0	0	0	0	0	1	1	0	-1	0	0	-1	0	0	0	0	0	0	0	0	1
P08253	MMP2			0	0	0	0	1	1	0	0	0	0	0	0	0	1	0	0	0	0	0	0	0	0	0	0	0	0	0	0	0	1
P08294	SODE			0	0	0	0	0	0	0	-1	0	0	0	0	0	0	0	0	0	0	0	0	0	0	0	0	0	0	0	0	0	1
P09172	DOPO			0	0	0	0	0	0	0	-1	1	0	0	0	0	0	0	0	0	0	0	0	0	0	0	0	0	0	0	0	0	1
P09493	TPM1			0	0	0	0	0	0	0	0	0	0	0	0	0	0	-1	0	1	0	0	1	1	0	0	0	0	0	0	0	0	1
P09619	PDGFRB			0	0	0	0	0	0	0	0	0	0	0	0	0	0	0	0	0	-1	0	0	0	0	0	0	0	0	0	0	0	1
P0DJI8	SAA1		Yes	0	0	0	0	0	0	0	0	0	0	0	0	0	0	0	0	0	0	0	0	0	0	1	0	0	0	0	0	0	1
P0DOX6	IGM			0	0	0	0	0	0	0	0	0	0	0	0	0	0	0	0	0	0	0	0	0	0	0	1	0	0	0	0	0	1
P10586	PTPRF			0	0	0	0	0	1	1	0	0	0	0	0	0	0	0	0	-1	0	0	0	0	0	0	0	0	0	0	0	0	1
P10768	ESD			0	0	0	0	0	0	0	0	0	0	-1	0	0	0	0	0	0	0	0	0	0	0	0	0	0	0	0	0	0	1
P11168	GTR2			0	0	0	0	0	0	0	0	0	0	0	0	0	0	0	0	0	0	0	0	0	0	1	0	0	0	0	0	0	1
P11215	ITAM			0	0	0	0	0	0	0	0	0	0	0	0	0	0	0	0	0	0	0	0	0	0	0	0	0	0	1	0	0	1
P11279	LAMP1			0	0	0	0	0	0	0	0	0	0	0	0	0	1	0	0	0	0	1	0	0	0	0	0	0	0	0	0	0	1
P11597	CETP	Yes	Yes	0	0	0	0	0	0	1/-1	0	0	0	0	0	0	1	-1	0	0	-1	0	0	-1	0	0	0	0	0	0	0	0	1
P12109	CO6A1			0	0	0	0	0	0	0	1	0	0	0	0	0	0	0	0	0	0	0	0	0	0	0	0	0	0	0	0	0	1
P12259	F5	Yes	Yes	0	0	0	0	1	0	0	0	0	0	0	0	0	1	0	0	1	0	0	0	-1	0	0	0	0	0	0	0	0	1
P13473	LAMP2			0	0	0	0	1	0	0	0	0	0	0	0	0	0	-1	0	0	-1	0	0	0	0	0	0	0	0	0	0	0	1
P13796	PLSL			0	0	0	0	0	0	0	1	0	0	0	0	0	0	0	0	0	0	0	0	0	0	0	0	0	0	0	0	0	1
P14151	SELL	Yes	Yes	0	0	0	0	0	0	0	0	0	0	0	0	0	0	-1	0	1	-1	0	-1	0	0	0	0	0	0	0	0	0	1
P14543	NID1			0	0	0	0	0	0	0	0	0	0	0	0	0	0	-1	0	1	0	0	0	0	0	0	0	0	0	0	0	0	1
P15090	FABP4			0	0	0	0	0	0	0	0	0	0	1	0	0	0	0	0	0	0	0	0	0	0	0	0	0	0	0	0	0	1
P15151	PVR			0	0	0	0	0	0	0	-1	0	0	0	0	0	0	0	0	0	0	0	0	0	0	0	0	0	0	0	0	0	1
P16112	PGCA			0	0	0	0	0	0	0	-1	0	0	0	0	0	0	0	0	0	0	0	0	0	0	0	0	0	0	0	0	0	1
P16152	CBR1			0	0	0	0	0	0	0	0	0	0	-1	0	0	0	0	0	0	0	0	0	0	0	0	0	0	0	0	0	0	1
P16562	CRISP2			0	0	0	0	0	0	0	0	0	0	0	0	0	-1	0	0	-1	0	0	0	0	0	0	0	0	0	0	0	0	1
P17174	GOT1			0	0	0	0	0	0	0	0	0	0	-1	0	0	0	0	0	0	0	0	0	0	0	0	0	0	0	0	0	0	1
P18428	LBP	Yes	Yes	0	0	0	0	0	1	0	0	0	0	0	0	0	0	0	0	0	0	0	0	0	0	0	0	0	0	0	0	0	1
P19022	CDH2			0	0	0	0	-1	0	0	0	0	0	0	0	0	0	0	0	0	-1	0	0	0	0	0	0	0	0	0	0	0	1
P19320	VCAM1			0	0	0	0	0	0	0	0	0	0	0	0	0	0	-1	-1	1	-1	-1	0	0	0	0	0	0	0	0	0	0	1
P20023	CR2			0	0	0	0	1	0	0	0	0	0	0	0	0	0	0	0	0	0	-1	0	0	0	0	0	0	0	0	0	0	1
P20160	CAP7			0	0	0	0	0	0	0	0	0	0	0	0	0	0	0	0	0	0	0	0	0	0	1	0	0	0	0	0	0	1
P20618	PSMB1			0	0	0	0	0	0	0	0	0	0	-1	0	0	0	0	0	0	0	0	0	0	0	0	0	0	0	0	0	0	1
P20742	PZP	Yes		0	0	0	0	0	0	0	0	0	0	0	0	0	0	0	0	0	0	0	0	0	0	0	0	0	0	0	-1	0	1
P20851	C4BPB	Yes	Yes	0	0	0	0	0	0	0	1	1	0	0	0	0	0	0	0	0	0	0	0	0	0	0	0	0	0	0	0	0	1
P22105	TNXB			0	0	0	0	0	0	1	0	0	0	0	0	0	1	0	1	0	0	0	0	0	0	0	0	0	0	0	0	0	1
P22792	CPN2			0	0	0	0	0	0	0	0	0	0	0	0	0	0	0	0	0	0	0	0	0	0	0	0	0	0	-1	0	0	1
P22891	PROZ			0	0	0	0	0	0	0	0	0	-1	0	0	0	0	0	0	0	0	0	0	0	0	0	0	0	0	0	0	0	1
P22897	MRC1			0	0	0	0	0	0	-1	0	0	0	0	0	0	1	0	-1	0	0	0	-1	0	0	0	0	0	0	0	0	0	1
P23142	FBLN1	Yes		0	0	0	0	0	0	0	0	0	0	0	0	0	0	0	0	0	0	0	0	0	0	0	0	0	0	1	0	0	1
P23471	PTPRZ1			0	0	0	0	0	0	0	0	0	0	1	0	0	0	0	0	0	0	0	0	0	0	0	0	0	0	0	0	0	1
P24821	TENA			0	0	0	0	0	0	0	1	0	0	0	0	0	0	0	0	0	0	0	0	0	0	0	0	0	0	0	0	0	1
P25787	PSMA2			0	0	0	0	0	0	1	0	0	0	0	0	0	1	-1	0	0	-1	-1	0	0	0	0	0	0	0	0	0	0	1
P27169	PON1	Yes		0	0	0	0	0	0	0	0	0	0	0	0	0	-1	0	0	0	0	0	0	0	0	0	0	0	0	0	0	0	1
P28070	PSMB4			0	0	0	0	0	0	0	0	0	0	0	0	0	1	0	0	0	0	-1	0	0	0	0	0	0	0	0	0	0	1
P35241	RADI			0	0	0	0	0	0	0	0	0	0	0	0	0	0	0	0	0	0	0	0	0	0	0	1	0	0	0	0	0	1
P35443	THBS4			0	0	0	0	0	0	1	0	0	0	0	0	0	0	0	0	0	0	0	0	0	0	0	0	0	0	0	0	0	1
P36955	SERPINF1	Yes		0	0	0	0	0	0	0	0	0	0	0	0	0	0	0	0	0	-1	0	0	0	0	0	0	0	0	0	0	0	1
P36980	FHR2			0	0	0	0	0	0	0	0	0	0	0	0	0	0	0	0	0	0	0	0	0	0	0	0	0	0	0	0	1	1
P37837	TALDO1			0	0	0	0	0	0	0	0	0	0	0	0	0	-1	0	0	0	0	0	0	0	0	0	0	0	0	0	0	0	1
P39060	COL18A1			0	0	0	0	0	0	0	0	0	0	0	0	0	0	-1	0	0	-1	0	-1	0	0	0	0	0	0	0	0	0	1
P40692	MLH1			0	0	0	0	0	0	0	0	0	0	0	0	0	0	0	0	0	0	0	0	0	0	0	-1	0	0	0	0	0	1
P41222	PTGDS	Yes		0	0	0	0	0	0	0	1	0	0	0	0	0	0	0	0	0	0	0	0	0	0	0	0	0	0	0	0	0	1
P42331	RHG25			0	0	0	0	0	0	0	0	0	0	0	0	0	0	0	0	0	0	0	0	0	0	0	-1	0	0	0	0	0	1
P42696	RBM34			0	0	0	0	0	0	0	0	0	0	0	0	0	0	0	0	0	0	0	0	0	0	0	1	0	0	0	0	0	1
P48443	RXRG			0	0	0	0	0	0	0	0	0	0	0	0	0	0	0	0	0	0	0	0	0	0	0	-1	0	0	0	0	0	1
P49747	COMP			0	0	0	0	0	0	0	0	0	0	0	0	0	0	0	0	0	0	0	0	-1	0	0	0	0	0	0	0	0	1
P50416	CPT1A			0	0	0	0	0	0	0	0	0	0	0	0	0	0	0	0	0	0	0	0	0	0	0	-1	0	0	0	0	0	1
P54108	CRIS3			0	0	0	0	0	0	0	1	0	0	0	0	0	0	0	0	0	0	0	0	0	0	0	0	0	0	0	0	0	1
P55290	CAD13			0	0	0	0	0	0	0	-1	0	0	0	0	0	0	0	0	0	0	0	0	0	0	0	0	0	0	0	0	0	1
P55809	SCOT1			0	0	0	0	0	0	0	0	0	0	0	0	0	0	0	0	0	0	0	0	0	0	0	-1	0	0	0	0	0	1
P59826	BPIB3			0	0	0	0	0	0	0	0	0	0	0	0	0	0	0	0	0	0	0	0	0	0	0	0	0	0	1	0	0	1
P59827	BPIB4			0	0	0	0	0	0	0	0	0	0	0	0	0	0	0	0	0	0	0	0	0	0	0	0	0	0	1	0	0	1
P61769	B2M	Yes	Yes	0	0	0	0	0	0	0	0	0	0	0	0	0	1	0	0	-1	0	0	0	0	0	0	0	0	0	0	0	0	1
P67936	TPM4	Yes		0	0	0	0	0	0	0	0	0	0	0	0	0	0	0	0	0	0	0	0	0	0	-1	0	0	0	0	0	0	1
P80108	PHLD	Yes		0	0	0	0	0	0	0	0	0	0	0	0	0	0	0	0	0	0	0	0	0	0	0	0	0	0	-1	0	0	1
P98160	HSPG2			0	0	0	0	0	1	-1	0	0	0	0	0	0	0	-1	0	-1	0	0	0	0	0	0	0	0	0	0	0	0	1
Q01484	ANK2			0	0	0	0	0	0	0	0	0	0	0	0	0	0	0	0	0	0	0	0	0	0	0	0	0	0	-1	0	0	1
Q02383	SEMG2			0	0	0	0	0	0	0	0	0	0	0	0	0	0	0	0	0	0	0	0	0	0	0	1	0	0	0	0	0	1
Q02487	DSC2			0	0	0	0	0	0	0	0	0	0	0	0	0	0	0	0	-1	0	0	0	0	0	0	0	0	0	0	0	0	1
Q02952	AKAP12			0	0	0	1	0	0	0	0	0	0	0	0	0	0	0	0	0	0	0	1	0	0	0	0	0	0	0	0	0	1
Q03154	ACY1			0	0	0	0	0	0	0	0	0	0	1	0	0	0	0	0	0	0	0	0	0	0	0	0	0	0	0	0	0	1
Q04756	HGFA			0	0	0	0	0	0	0	0	0	0	0	0	0	0	0	0	0	0	0	0	0	0	0	0	1/-1	1/-1	0	0	0	1
Q06830	PRDX1	Yes		0	0	0	0	0	0	0	0	0	0	0	0	0	0	0	0	0	0	0	0	0	0	-1	0	0	0	0	0	0	1
Q07954	LRP1			0	0	0	0	1	0	-1	0	0	0	0	0	0	1	-1	0	0	0	0	0	0	0	0	0	0	0	0	0	0	1
Q08380	LGALS3BP	Yes	Yes	0	0	0	0	0	1	0	0	0	0	0	0	0	1	-1	0	1	0	0	0	0	0	0	0	0	0	0	0	0	1
Q10472	GALT1			0	0	0	0	0	0	0	0	0	0	0	0	0	0	0	0	0	0	0	0	0	0	0	-1	0	0	0	0	0	1
Q12805	FBLN3			0	0	0	0	0	0	0	0	0	1	0	0	0	0	0	0	0	0	0	0	0	0	0	0	0	0	0	0	0	1
Q12860	CNTN1			0	0	0	0	0	0	0	-1	0	0	0	0	0	0	0	0	0	0	0	0	0	0	0	0	0	0	0	0	0	1
Q13477	MADCA	Yes	Yes	0	0	0	0	0	0	0	0	0	0	0	0	0	0	0	0	0	0	0	0	0	0	0	0	0	0	-1	0	0	1
Q13740	ALCAM			0	0	0	0	0	0	0	0	0	0	0	0	0	1	0	-1	0	0	0	0	0	0	0	0	0	0	0	0	0	1
Q14520	HABP2	Yes		0	0	0	0	0	0	0	1	0	0	0	0	0	0	0	0	0	0	0	0	0	0	0	0	0	0	0	0	0	1
Q14574	DSC3			0	0	0	0	0	0	0	0	0	0	-1	0	0	0	0	0	0	0	0	0	0	0	0	0	0	0	0	0	0	1
Q15025	TNIP1			0	0	0	0	0	0	0	0	0	0	0	0	0	0	0	0	0	0	0	0	0	0	0	1	0	0	0	0	0	1
Q16473	TNXA			0	0	0	0	0	0	0	0	0	0	0	0	0	1	1	0	0	0	0	0	1	0	0	0	0	0	0	0	0	1
Q16610	ECM1	Yes	Yes	0	0	0	0	0	0	0	0	0	0	0	0	0	1	0	0	0	0	0	0	0	0	0	0	0	0	0	0	0	1
Q16853	AOC3			0	0	0	0	0	0	0	0	0	0	0	0	0	1	0	0	1	0	0	0	0	0	0	0	0	0	0	0	0	1
Q3KNW1	SNAI3			0	0	0	0	0	0	0	0	0	0	0	0	0	0	0	0	0	0	0	0	0	0	0	1	0	0	0	0	0	1
Q6IN85	P4R3A			0	0	0	0	0	0	0	0	0	0	0	0	0	0	0	0	0	0	0	0	0	0	0	-1	0	0	0	0	0	1
Q6P1J9	CDC73			0	0	0	0	0	0	0	0	0	0	0	0	0	0	0	0	0	0	0	0	0	0	0	1	0	0	0	0	0	1
Q6UWP8	SBSN			0	0	0	0	0	0	0	0	0	0	-1	0	0	0	0	0	0	0	0	0	0	0	0	0	0	0	0	0	0	1
Q6XMI6	C4			0	0	0	0	0	0	0	0	0	0	0	0	0	0	0	0	0	0	0	0	0	0	-1	0	0	0	0	0	0	1
Q76LX8	ADAMTS13			0	0	0	0	0	0	0	0	0	0	0	0	0	1	1	0	0	0	0	0	0	0	0	0	0	0	0	0	0	1
Q7Z6K3	PTAR1			0	0	0	0	0	0	0	0	0	0	0	0	0	0	0	0	0	0	0	0	0	0	0	1	0	0	0	0	0	1
Q7Z7M0	MEGF8			0	0	0	0	1	0	0	0	0	0	0	0	0	1	0	-1	0	-1	0	1	0	0	0	0	0	0	0	0	0	1
Q86TH1	ADAMTSL2			0	0	0	0	0	1	0	0	0	0	0	0	0	-1	0	0	-1	0	0	0	0	0	0	0	0	0	0	0	0	1
Q86V25	VASH2			0	0	0	0	0	0	0	0	0	0	0	0	0	0	0	0	0	0	0	0	0	0	0	-1	0	0	0	0	0	1
Q86XS5	ANGL5			0	0	0	0	0	0	0	0	0	0	0	0	0	0	0	0	0	0	0	0	0	0	0	0	0	0	1	0	0	1
Q86YQ2	LATH			0	0	0	0	0	0	0	0	0	0	0	0	0	0	0	0	0	0	0	0	0	0	0	0	0	0	1	0	0	1
Q8IXL6	FAM20C			0	0	0	0	0	0	-1	0	0	0	0	0	0	1	0	0	0	0	0	0	0	0	0	0	0	0	0	0	0	1
Q8N1G2	CMTR1			0	0	0	0	0	0	0	0	0	0	0	0	0	0	0	0	0	0	0	0	0	0	0	-1	0	0	0	0	0	1
Q8N4F0	BPIB2			0	0	0	0	0	0	0	0	0	0	0	0	0	0	0	0	0	0	0	0	0	0	0	0	0	0	1	0	0	1
Q8N6C8	LILRA3			0	0	0	0	0	0	0	0	0	0	0	0	0	0	0	0	0	0	-1	0	0	0	0	0	0	0	0	0	0	1
Q8NEU8	DP13B			0	0	0	0	0	0	0	0	0	0	0	0	0	0	0	0	0	0	0	0	0	0	0	1	0	0	0	0	0	1
Q8NFQ5	BPIB6			0	0	0	0	0	0	0	0	0	0	0	0	0	0	0	0	0	0	0	0	0	0	0	0	0	0	1	0	0	1
Q8NFQ6	BPIFC			0	0	0	0	0	0	0	0	0	0	0	0	0	0	0	0	0	0	0	0	0	0	0	0	0	0	1	0	0	1
Q8NI99	ANGL6			0	0	0	0	0	0	0	0	0	0	0	0	0	0	0	0	0	0	0	0	0	0	0	0	0	0	1	0	0	1
Q8TCX1	DC2L1			0	0	0	0	0	0	0	0	0	0	0	0	0	0	0	0	0	0	0	0	0	0	0	-1	0	0	0	0	0	1
Q8TDL5	BPIB1	Yes	Yes	0	0	0	0	0	0	0	0	0	0	0	0	0	0	0	0	0	0	0	0	0	0	0	0	0	0	1	0	0	1
Q8TEQ0	SNX29			0	0	0	0	0	0	0	0	0	0	0	0	0	0	0	0	0	0	0	0	0	0	0	-1	0	0	0	0	0	1
Q8TES7	FBF1			0	0	0	0	0	0	0	0	0	1	0	0	0	0	0	0	0	0	0	0	0	0	0	0	0	0	0	0	0	1
Q96DR5	BPIA2			0	0	0	0	0	0	0	0	0	0	0	0	0	0	0	0	0	0	0	0	0	0	0	0	0	0	1	0	0	1
Q96IY4	CPB2	Yes	Yes	0	0	0	0	0	0	0	0	0	0	0	0	0	1	0	0	1	0	0	0	1	0	0	0	0	0	0	0	0	1
Q99848	EBP2			0	0	0	0	0	0	0	0	0	0	0	0	0	0	0	0	0	0	0	0	0	0	0	-1	0	0	0	0	0	1
Q99983	OMD			0	0	0	0	-1	0	0	0	0	0	0	0	0	0	0	0	0	0	0	0	0	0	0	0	0	0	0	0	0	1
Q9BY76	ANGL4			0	0	0	0	0	0	0	0	0	0	0	0	0	0	0	0	0	0	0	0	0	0	0	0	0	0	1	0	0	1
Q9H6X2	ANTR1	Yes		0	0	0	0	0	0	0	0	0	0	0	0	0	0	0	0	0	0	0	0	0	0	0	0	0	0	1	0	0	1
Q9HDC9	APMAP			0	0	0	0	0	0	0	0	0	0	0	0	0	0	0	0	0	0	0	0	0	0	0	0	0	0	1	0	0	1
Q9NP55	BPIA1			0	0	0	0	0	0	0	0	0	0	0	0	0	0	0	0	0	0	0	0	0	0	0	0	0	0	1	0	0	1
Q9NQ79	CRAC1			0	0	0	0	0	0	0	-1	0	0	0	0	0	0	0	0	0	0	0	0	0	0	0	0	0	0	0	0	0	1
Q9NQW6	ANLN			0	0	0	0	0	0	0	0	0	0	0	0	0	0	0	0	0	0	0	0	0	0	0	-1	0	0	0	0	0	1
Q9NVK5	FGOP2			0	0	0	0	0	0	0	0	0	0	0	0	0	0	0	0	0	0	0	0	0	0	0	-1	0	0	0	0	0	1
Q9UEW3	MARCO			0	0	0	0	0	0	0	0	0	0	0	0	0	0	-1	0	1	0	0	0	0	0	0	0	0	0	0	0	0	1
Q9UIF8	BAZ2B			0	0	0	0	0	0	0	0	0	0	0	0	0	0	0	0	0	0	0	0	0	0	0	0	0	0	1	0	0	1
Q9UK55	SERPINA10	Yes	Yes	0	0	0	0	0	0	-1	0	0	0	0	0	0	0	0	0	0	0	0	0	0	0	0	0	0	0	0	0	0	1
Q9UKU9	ANGL2			0	0	0	0	0	0	0	0	0	0	0	0	0	0	0	0	0	0	0	0	0	0	0	0	0	0	1	0	0	1
Downregulated proteins				2	1	6	1	8	4	11	24	5	13	6	1	12	28	35	14	9	37	11	6	13	2	6	20	18	11	16	2	2
Upregulated proteins				1	2	0	3	14	25	13	31	5	13	6	1	0	44	7	6	36	1	10	12	8	3	11	16	4	8	23	6	6
Conflicting Regulation				0	0	0	0	0	0	1	0	0	0	0	0	0	0	0	1	1	0	0	0	0	0	0	0	2	5	0	0	0
Total Proteins				3	3	6	4	22	29	25	55	10	26	12	2	12	72	42	21	46	38	21	18	21	5	17	36	24	24	39	8	8
				Moulder 2015, CC Pre-seroconversion (U)	Frohnert 2020, T1 to T2 (T)	Webb-Robertson 2023, Pre IA (T)	Nakyasu 2023, T1 (U)	Nakayasu 2023, Month -9 (T)	Nakayasu 2023, Month -6 (T)	Nakayasu 2023, Month -3 (T)	Moulder 2015, L Seroconversion (U)	Moulder 2015, CC Post-seroconversion (U)	Von Toerne 2017 (T)	Liu 2018 (U)	Frohnert 2020, T3 to T4 (T)	Webb-Robertson 2023, Post IA (T)	Nakayasu 2023, T2 (U)	Nakayasu 2023, Month 0 (T)	Nakayasu 2023, Month 3 (T)	Nakayasu 2023, Month 6 (T)	Nakayasu 2023, Month 9 (T)	Nakayasu 2023, Month 12 (T)	Nakayasu 2023, Month 15 (T)	Nakayasu 2023, Month 18 (T)	Metz 2008 (U)	Zhi 2011 (U)	Chen 2012 (U)	Zhang 2013 (U)	Zhang 2013 (T)	Manjunatha 2016 (U)	do Nascimento de Oliveira 2018 (U)	Gourgari 2019 (U)

## Sheet: Table S3
Table S3 - Functional-enrichment analysis of type 1 diabetes biomarker candidates.
Category	Term	Count	%	PValue	Genes	List Total	Pop Hits	Pop Total	Fold Enrichment	Bonferroni	Benjamini	FDR
KEGG_PATHWAY	hsa04610:Complement and coagulation cascades	44	16.6038	1.78816e-53	P05546, P01042, P12259, P11226, P13671, P0C0L5, P0C0L4, P00747, P02748, P02747, P02746, P06681, P00488, P09871, P05155, P20851, P05156, P00740, P07358, P04003, P07357, P04004, P01031, P08603, Q96IY4, P03952, P10643, P11215, P00736, P36980, P00734, P05160, P07360, P01008, Q9BXR6, P02679, P20023, P04275, P02675, P00751, P01024, P08697, P01023, P10909	157	86	8465	27.5855	3.8803e-51	3.8803e-51	3.61208e-51
KEGG_PATHWAY	hsa05171:Coronavirus disease - COVID-19	23	8.67925	2.06203e-10	P01031, P10643, P11226, P13671, P0C0L5, P0C0L4, P00736, P00734, P05160, P02748, P02747, P07360, P02746, P06681, P02679, P00488, P09871, P04275, P02675, P00751, P01024, P07358, P07357	157	232	8465	5.34524	4.47461e-08	1.11865e-08	1.04133e-08
KEGG_PATHWAY	hsa05150:Staphylococcus aureus infection	17	6.41509	1.52105e-11	P01031, P08603, O75015, P11215, P11226, P0C0L5, P0C0L4, P00736, P00747, P02747, P02746, P06681, P02679, P09871, P05156, P00751, P01024	157	96	8465	9.54784	3.30068e-09	1.65034e-09	1.53626e-09
KEGG_PATHWAY	hsa05322:Systemic lupus erythematosus	16	6.03774	2.73812e-08	P01031, O75015, P10643, P13671, P0C0L5, P0C0L4, P00736, P02748, P02747, P07360, P02746, P06681, P09871, P01024, P07358, P07357	157	137	8465	6.2969	5.9417e-06	8.48817e-07	7.90143e-07
KEGG_PATHWAY	hsa04510:Focal adhesion	16	6.03774	4.56601e-06	P04004, P02452, P05019, P12109, P09619, P35443, P12111, P18206, O15335, P08123, P24821, P04275, P22105, P07996, P49747, P02751	157	203	8465	4.24963	0.000990335	0.000110091	0.000102481
KEGG_PATHWAY	hsa04810:Regulation of actin cytoskeleton	16	6.03774	1.95913e-05	P01042, P01031, P07737, P09619, P10643, P11215, P13671, P18206, P00734, P35241, P02748, P07360, P06396, P07358, P02751, P07357	157	229	8465	3.76714	0.00424233	0.000425131	0.000395745
KEGG_PATHWAY	hsa04512:ECM-receptor interaction	15	5.66038	6.72635e-10	P04004, P02452, P12109, P35443, P12111, O00468, O15335, P08123, P24821, P04275, P98160, P22105, P07996, P49747, P02751	157	89	8465	9.08717	1.45962e-07	2.91923e-08	2.71744e-08
KEGG_PATHWAY	hsa04145:Phagosome	15	5.66038	7.06982e-07	P07711, O75015, P11279, P35443, P11215, P11226, P13473, P00736, P01889, Q9UEW3, P05164, P22897, P01024, P07996, P49747	157	152	8465	5.32078	0.000153403	1.91769e-05	1.78513e-05
KEGG_PATHWAY	hsa05165:Human papillomavirus infection	15	5.66038	0.00311657	P04004, P02452, P12109, P09619, P35443, P12111, P01889, O15335, P08123, P24821, P04275, P22105, P07996, P49747, P02751	157	331	8465	2.44338	0.492039	0.0422685	0.0393467
KEGG_PATHWAY	hsa04151:PI3K-Akt signaling pathway	15	5.66038	0.0056481	P04004, P02452, P05019, P12109, P09619, P35443, P12111, O15335, P08123, P24821, P04275, P22105, P07996, P49747, P02751	157	354	8465	2.28463	0.707448	0.068091	0.0633842
KEGG_PATHWAY	hsa04979:Cholesterol metabolism	13	4.90566	8.57304e-11	P04114, Q9BY76, P06727, P11597, P02749, Q07954, P02649, Q9Y5C1, P02647, P02656, P02655, P02654, P02652	157	51	8465	13.7436	1.86035e-08	6.20117e-09	5.77252e-09
KEGG_PATHWAY	hsa05133:Pertussis	13	4.90566	1.12699e-08	P01031, P11215, P0C0L5, P0C0L4, P00736, P02747, P02746, P06681, P09871, P05155, P20851, P01024, P04003	157	76	8465	9.22268	2.44556e-06	4.07593e-07	3.79419e-07
KEGG_PATHWAY	hsa05020:Prion disease	13	4.90566	0.00450359	P01031, P10643, P28070, P13671, P13591, P20618, P02748, P02747, P07360, P02746, P25787, P07358, P07357	157	273	8465	2.56749	0.624496	0.057487	0.0535132
KEGG_PATHWAY	hsa05205:Proteoglycans in cancer	12	4.5283	0.00139335	P04004, P02452, P07711, P05019, P35241, P08123, P08253, Q01484, P98160, P51884, P07996, P02751	157	205	8465	3.15613	0.261081	0.0201571	0.0187637
KEGG_PATHWAY	hsa04514:Cell adhesion molecules	11	4.15094	0.000623244	Q12860, Q13477, Q13740, P14151, P13591, P15151, P01889, P10586, P19022, P19320, P11215	157	157	8465	3.77764	0.126534	0.0104034	0.00968426
KEGG_PATHWAY	hsa05146:Amoebiasis	10	3.77358	0.000103333	P02452, P18206, P02748, P07360, Q06830, P08123, P11215, P07358, P02751, P07357	157	102	8465	5.286	0.0221748	0.00203847	0.00189757
KEGG_PATHWAY	hsa04936:Alcoholic liver disease	10	3.77358	0.00120613	P0C0L5, P0C0L4, P01031, P18428, Q15848, P02747, P02746, P06681, P50416, P01024	157	142	8465	3.79699	0.230403	0.018695	0.0174027
KEGG_PATHWAY	hsa04613:Neutrophil extracellular trap formation	9	3.39623	0.0247487	P01031, P20160, O75015, P02679, P05164, P11215, P04275, P02675, P01024	157	191	8465	2.5406	0.995652	0.255736	0.238059
KEGG_PATHWAY	hsa03320:PPAR signaling pathway	8	3.01887	0.000438264	Q15848, P48443, Q9BY76, P02647, P02656, P50416, P15090, P02652	157	75	8465	5.75117	0.09074	0.00792528	0.00737745
KEGG_PATHWAY	hsa04933:AGE-RAGE signaling pathway in diabetic complications	6	2.26415	0.0371082	P02452, P01019, P08123, P19320, P08253, P02751	157	100	8465	3.23503	0.999727	0.350107	0.325906
KEGG_PATHWAY	hsa04974:Protein digestion and absorption	6	2.26415	0.0413244	P02452, Q96IY4, P12109, P08123, P39060, P12111	157	103	8465	3.14081	0.999895	0.373641	0.347813
KEGG_PATHWAY	hsa04611:Platelet activation	6	2.26415	0.0787108	P02452, P00734, P08123, P02679, P04275, P02675	157	124	8465	2.6089	1	0.656933	0.611523
KEGG_PATHWAY	hsa05144:Malaria	5	1.88679	0.013247	Q07954, P19320, P35443, P07996, P49747	157	50	8465	5.39172	0.944635	0.14373	0.133795
KEGG_PATHWAY	hsa04977:Vitamin digestion and absorption	4	1.50943	0.00935396	P04114, P06727, P43251, P02647	157	24	8465	8.9862	0.869888	0.106832	0.0994473
KEGG_PATHWAY	hsa05143:African trypanosomiasis	4	1.50943	0.0301949	P01042, O14791, P02647, P19320	157	37	8465	5.82889	0.99871	0.297831	0.277244
KEGG_PATHWAY	hsa01210:2-Oxocarboxylic acid metabolism	3	1.13208	0.0470113	O75874, P17174, Q03154	157	19	8465	8.51324	0.999971	0.408058	0.379851
